# Supplementary material for: Phase One of a Global Evaluation of Suction-Based Airway Clearance Devices in Foreign Body Airway Obstructions: A Retrospective Descriptive Analysis
Source: Int J Environ Res Public Health. 2022 Mar 24;19(7):3846. doi: 10.3390/ijerph19073846 (PMC8998090; doi:10.3390/ijerph19073846)
Supplement: Supplementary file 1 [file ijerph-19-03846-s001.zip]

Archive with 1 entries (1 files):
- ijerph-1633365-supplementary.pdf
